# Supplementary material for: The impact of foreign direct investment on green innovation efficiency: Evidence from Chinese provinces
Source: PLoS One. 2024 Feb 14;19(2):e0298455. doi: 10.1371/journal.pone.0298455 (PMC10866484; doi:10.1371/journal.pone.0298455)
Supplement: S2 File — (DO) [file pone.0298455.s002.do]

//Variable Settings
gen lnED = ln(ED)
gen lnFT = ln(FT)
gen lnRD = ln(RD)
gen lnMA = ln(MA)
gen lnURI = ln(URI)
gen lnFD = ln(FD)

//Description
sum GIE FDI1 FDI2 ED FT RD MA URI FD
logout,save(mytable) word replace:tabstat GIE FDI1 FDI2 ED FT RD MA URI FD , stat(n mean sd min max ) c(s) f(%10.3f)

global controls "lnED lnFT lnRD lnMA lnURI lnFD"
**# Benchmark regression results
//Pooling OLS
reg GIE FDI1 $controls
eststo model1
reg GIE FDI2 $controls
eststo model2

//Region-fixed effects
reghdfe GIE FDI1 $controls, absorb(id) vce(robust)
eststo model3
reghdfe GIE FDI2 $controls, absorb(id) vce(robust)
eststo model4

//Two-way fixed effects
reghdfe GIE FDI1 $controls, absorb(id year) vce(robust)
eststo model5
reghdfe GIE FDI2 $controls, absorb(id year) vce(robust)
eststo model6

esttab model1 model2 model3 model4 model5 model6 using result1.rtf ,replace b(4) t(4) r2(4) compress nogap star(* 0.1 ** 0.05 *** 0.01)

**# Mediated effects
reghdfe ER1 FDI1 $controls, absorb(id year) vce(robust)
eststo model7
reghdfe ER1 FDI2 $controls, absorb(id year) vce(robust)
eststo model8
reghdfe ER2 FDI1 $controls, absorb(id year) vce(robust)
eststo model9
reghdfe ER2 FDI2 $controls, absorb(id year)vce(robust)
eststo model10

esttab model7 model8 model9 model10 using result.rtf ,replace b(4) t(2) r2(4) compress nogap star(* 0.1 ** 0.05 *** 0.01)

**# Endogenous
//SYS-GMM
xtabond2 GIE l.GIE FDI1 $controls, gmm(L.GIE FDI1 ,lag(2 2)) iv( lnURI) two robust
eststo model11
xtabond2 GIE l.GIE FDI2 $controls, gmm(L.GIE FDI2 ,lag(2 2)) iv( lnMA lnURI) two robust
eststo model12
ivreg2 GIE $controls (FDI1 =  iv1) ,  first r
eststo model13
ivreg2 GIE $controls (FDI2 = iv2 iv3) , first r
eststo model14
esttab model11 model12 model13 model14 using Endogenous.rtf ,replace b(4) t(2) r2(4) compress nogap star(* 0.1 ** 0.05 *** 0.01)


**# Robustness test
//Replace the Explained Variable
reghdfe GIE2 FDI1 $controls, absorb(id year) vce(robust)
eststo model15
reghdfe GIE2 FDI2 $controls, absorb(id year) vce(robust)
eststo model16
esttab model15 model16 using robust1.rtf ,replace b(4) t(2) ar2(4) compress nogap star(* 0.1 ** 0.05 *** 0.01)

//Shrinkage Treatment
winsor2 GIE FDI1 FDI2 $controls , cuts(1 99) replace
reghdfe GIE FDI1 $controls, absorb(id year) vce(robust)
eststo model17
reghdfe GIE FDI2 $controls, absorb(id year) vce(robust)
eststo model18
esttab model17 model18 using robust2.rtf ,replace b(4) t(2) ar2(4) compress nogap star(* 0.1 ** 0.05 *** 0.01)

**# Heterogeneity
//Subgroups by Level of Education
gen education_level =1 if dmu == "Beijing" |dmu == "Tianjing" |dmu == "Shanxi" |dmu == "Inner Mongolia" |dmu == "Liaoning" |dmu == "Jilin" |dmu == "Heilongjiang" |dmu == "Shanghai" |dmu == "Jiangsu" |dmu == "Hubei" |dmu == "Guangdong" |dmu == "Hainan" |dmu == "Shanxi" 
replace education_level =0 if education_level ==.
reghdfe GIE FDI1 $controls if education_level == 1 , absorb(id year) vce(robust)
eststo model19
reghdfe GIE FDI2 $controls if education_level == 1 , absorb(id year) vce(robust)
eststo model20
reghdfe GIE FDI1 $controls if education_level == 0 , absorb(id year) vce(robust)
eststo model21
reghdfe GIE FDI2 $controls if education_level == 0, absorb(id year) vce(robust)
eststo model22

//Main Functional Area Grouping
gen Functional_area =1 if dmu == "Beijing" | dmu == "Tianjin" | dmu == "Liaoning" |dmu == "Shanghai" | dmu == "Jiangsu" | dmu == "Zhejiang" | dmu == "Shandong" | dmu == "Guangdong" 
replace Functional_area =0 if Functional_area ==.
reghdfe GIE FDI1 $controls if Functional_area == 1 , absorb(id year) vce(robust)
eststo model23
reghdfe GIE FDI2 $controls if Functional_area == 1 , absorb(id year) vce(robust)
eststo model24
reghdfe GIE FDI1 $controls if Functional_area == 0 , absorb(id year) vce(robust)
eststo model25
reghdfe GIE FDI2 $controls if Functional_area == 0, absorb(id year) vce(robust)
eststo model26
esttab model19 model20 model21 model22 model23 model24 model25 model26  using Heterogeneity.rtf ,replace b(4) t(2) r2(4) compress nogap star(* 0.1 ** 0.05 *** 0.01)


**# Threshold effect
//Single threshold effect
xthreg GIE $controls ,rx(FDI1) qx(KA) trim(0.05) thnum(1) grid(400) bs(300)
eststo model27
xthreg GIE $controls ,rx(FDI2) qx(KA) trim(0.05) thnum(1) grid(400) bs(300)
eststo model28
xthreg GIE $controls ,rx(FDI1) qx(GIE) trim(0.05) thnum(1) grid(400) bs(300)
eststo model29
xthreg GIE $controls ,rx(FDI2) qx(GIE) trim(0.05) thnum(1) grid(400) bs(300)
eststo model30
esttab model27 model28 model29 model30 using th1.rtf ,replace b(4) t(2) r2(4) compress nogap star(* 0.1 ** 0.05 *** 0.01)

// plot the LR statistic vs threshold
_matplot e(LR), columns(1 2) yline(7.35, lpattern(dash)) ///
  connect(direct) msize(small) mlabp(0) mlabs(zero) ///
  ytitle("LR Statistics") xtitle("First Threshold") recast(line) 
graph export "xthreg-frank09ei-LR1.png", as(png) replace

//Double threshold effect
xthreg GIE $controls , rx(FDI1) qx(GIE) trim(0.05 0.05) thnum(2) grid(400) bs(300 300) 
eststo model31
xthreg GIE $controls ,rx(FDI2) qx(GIE) trim(0.05 0.05) thnum(2) grid(400) bs(300 300) 
eststo model32
xthreg GIE $controls ,rx(FDI1) qx(KA) trim(0.05 0.05) thnum(2) grid(400) bs(300 300) 
eststo model33
xthreg GIE $controls ,rx(FDI2) qx(KA) trim(0.05 0.05) thnum(2) grid(400) bs(300 300) 
eststo model34
esttab model31 model32 model33 model34 using th2.rtf ,replace b(4) t(2) r2(4) compress nogap star(* 0.1 ** 0.05 *** 0.01)
